# Supplementary material for: Experiences of patients advising on mental health research: qualitative study in South-East European countries
Source: BJPsych Open. 2022 Jan 10;8(1):e26. doi: 10.1192/bjo.2021.1077 (PMC8811779; doi:10.1192/bjo.2021.1077)
Supplement: Supplementary file 1 [file bjosup.zip]

Archive with 2 entries (2 files):
- S2056472421010772sup001.docx
- S2056472421010772sup002.docx
